# Supplementary material for: Development of a universal RT-PCR assay for grapevine vitiviruses
Source: PLoS One. 2020 Sep 22;15(9):e0239522. doi: 10.1371/journal.pone.0239522 (PMC7508359; doi:10.1371/journal.pone.0239522)
Supplement: S2 Table — (XLSX) [file pone.0239522.s002.xlsx]

## Sheet: Sheet1
Grapevine #	Individual Assays (Different PCR-based Assays)											Universal RT-PCR Assay
	GVA	GVB	GVD	GVE	GVF	GVG	GVH	GVI	GVJ	GVL	GVM
1		(+)										(+)
2		(+)										(+)
3		(+)										(+)
4		(+)										(+)
5		(+)										(+)
6		(+)										(+)
7	(+)											(+)
8	(+)											(+)
9	(+)											(+)
10	(+)											(+)
11												(-)
12												(-)
13												(-)
14												(-)
15		(+)										(+)
16		(+)										(+)
17												(-)
18												(-)
19												(-)
20												(-)
21												(-)
22												(-)
23												(-)
24												(-)
25		(+)										(+)
26		(+)										(+)
27		(+)										(+)
28		(+)										(+)
29		(+)										(+)
30		(+)										(+)
31												(-)
32												(-)
33												(-)
34												(-)
35												(-)
36												(-)
37												(-)
38												(-)
39												(-)
40												(-)
41	(+)											(+)
42	(+)											(+)
43	(+)											(+)
44	(+)											(+)
45												(-)
46												(-)
47												(-)
48												(-)
49		(+)										(+)
50		(+)										(+)
51												(-)
52												(-)
53	(+)	(+)										(+)
54	(+)											(+)
55	(+)											(+)
56	(+)	(+)										(+)
57												(-)
58												(-)
59												(-)
60	(+)	(+)										(+)
61												(-)
62												(-)
63												(-)
64												(-)
65												(-)
66												(-)
67												(-)
68												(-)
69												(-)
70												(-)
71		(+)										(+)
72		(+)										(+)
73												(-)
74												(-)
75												(-)
76												(-)
77												(-)
78												(-)
79												(-)
80					(+)							(+)
81					(+)							(+)
82												(-)
83												(-)
84		(+)										(+)
85		(+)										(+)
86												(-)
87												(-)
88												(-)
89												(-)
90												(-)
91												(-)
92												(-)
93	(+)		(+)									(+)
94	(+)		(+)									(+)
95	(+)		(+)		(+)							(+)
96	(+)		(+)		(+)							(+)
97	(+)		(+)		(+)							(+)
98	(+)		(+)		(+)							(+)
99	(+)											(+)
100	(+)											(+)
101	(+)	(+)										(+)
102	(+)	(+)										(+)
103		(+)										(+)
104		(+)										(+)
105												(-)
106												(-)
107												(-)
108												(-)
109	(+)	(+)										(+)
110	(+)	(+)										(+)
111		(+)			(+)							(+)
112		(+)										(+)
113		(+)										(+)
114		(+)										(+)
115												(-)
116												(-)
117												(-)
118												(-)
119												(-)
120	(+)				(+)							(+)
121												(-)
122												(-)
123												(-)
124	(+)	(+)										(+)
125		(+)										(+)
126		(+)										(+)
127		(+)										(+)
128	(+)	(+)										(+)
129	(+)	(+)										(+)
130	(+)	(+)	(+)		(+)							(+)
131	(+)	(+)	(+)		(+)							(+)
132	(+)	(+)	(+)		(+)							(+)
133	(+)	(+)	(+)		(+)							(+)
134	(+)	(+)	(+)		(+)							(+)
135	(+)	(+)	(+)		(+)							(+)
136	(+)											(+)
137	(+)											(+)
138		(+)										(+)
139		(+)										(+)
140												(-)
141												(-)
142												(-)
143												(-)
144												(-)
145												(-)
146												(-)
147												(-)
148												(-)
149												(-)
150	(+)											(+)
151	(+)				(+)							(+)
152	(+)	(+)										(+)
153	(+)											(+)
154	(+)											(+)
155	(+)											(+)
156	(+)											(+)
157												(-)
158												(-)
159												(-)
160	(+)											(+)
161	(+)											(+)
162			(+)									(+)
163			(+)									(+)
164			(+)		(+)							(+)
165			(+)		(+)							(+)
166												(-)
167												(-)
168												(-)
169												(-)
170	(+)											(+)
171	(+)											(+)
172	(+)											(+)
173	(+)											(+)
174												(-)
175												(-)
176												(-)
177												(-)
178		(+)										(+)
179		(+)										(+)
180	(+)											(+)
181												(-)
182												(-)
183		(+)										(+)
184		(+)										(+)
185												(-)
186												(-)
187												(-)
188												(-)
189	(+)	(+)			(+)							(+)
190	(+)	(+)			(+)							(+)
191	(+)	(+)			(+)							(+)
192	(+)	(+)			(+)							(+)
193		(+)										(+)
194		(+)										(+)
195		(+)										(+)
196		(+)										(+)
197	(+)	(+)										(+)
198	(+)	(+)										(+)
199	(+)	(+)										(+)
200	(+)											(+)
201	(+)											(+)
202	(+)											(+)
203	(+)											(+)
204	(+)											(+)
205	(+)											(+)
206	(+)											(+)
207	(+)	(+)										(+)
208	(+)	(+)										(+)
209												(-)
210												(-)
211												(-)
212												(-)
213												(-)
214												(-)
215												(-)
216												(-)
217												(-)
218												(-)
219												(-)
220	(+)											(+)
221	(+)											(+)
222	(+)											(+)
223	(+)											(+)
224	(+)											(+)
225	(+)											(+)
226												(-)
227												(-)
228				(+)								(+)
229				(+)								(+)
230				(+)								(+)
231				(+)								(+)
232	(+)											(+)
233		(+)										(+)
234	(+)	(+)										(+)
235	(+)	(+)										(+)
236	(+)	(+)										(+)
237	(+)	(+)										(+)
238	(+)	(+)										(+)
239		(+)										(+)
240		(+)										(+)
241	(+)	(+)										(+)
242		(+)										(+)
243		(+)										(+)
244		(+)										(+)
245		(+)										(+)
246		(+)										(+)
247		(+)										(+)
248												(-)
249												(-)
250												(-)
251												(-)
252												(-)
253												(-)
254												(-)
255												(-)
256		(+)										(+)
257		(+)										(+)
258	(+)	(+)										(+)
259	(+)	(+)										(+)
260		(+)										(+)
261		(+)										(+)
262		(+)										(+)
263		(+)										(+)
264		(+)										(+)
265		(+)										(+)
266	(+)	(+)										(+)
267	(+)	(+)										(+)
268												(-)
269												(-)
270	(+)	(+)										(+)
271	(+)	(+)										(+)
272												(-)
273		(+)										(+)
274		(+)										(+)
275		(+)										(+)
276		(+)										(+)
277		(+)										(+)
278		(+)										(+)
279		(+)										(+)
280		(+)										(+)
281												(-)
282												(-)
283												(-)
284												(-)
285												(-)
286												(-)
287												(-)
288												(-)
289												(-)
290												(-)
291												(-)
292												(-)
293												(-)
294												(-)
295												(-)
296												(-)
297												(-)
298												(-)
299												(-)
300												(-)
301	(+)				(+)							(+)
302	(+)				(+)							(+)
303												(-)
304	(+)				(+)							(+)
305	(+)				(+)							(+)
306												(-)
307												(-)
308												(-)
309												(-)
310												(-)
311												(-)
312												(-)
313												(-)
314		(+)										(+)
315		(+)										(+)
316		(+)										(+)
317		(+)										(+)
318		(+)										(+)
319		(+)										(+)
320		(+)										(+)
321		(+)										(+)
322		(+)										(+)
323		(+)										(+)
324
325												(-)
326												(-)
327												(-)
328												(-)
329												(-)
330												(-)
331												(-)
332												(-)
333												(-)
334	(+)											(+)
335	(+)											(+)
336												(-)
337												(-)
338												(-)
339												(-)
340												(-)
341												(-)
342	(+)			(+)								(+)
343												(-)
344												(-)
345												(-)
346												(-)
347												(-)
348												(-)
349												(-)
350												(-)
351												(-)
352												(-)
353												(-)
354												(-)
355	(+)			(+)								(+)
356	(+)			(+)								(+)
357												(-)
358		(+)										(+)
359		(+)										(+)
360												(-)
361												(-)
362												(-)
363		(+)										(+)
364		(+)										(+)
365		(+)										(+)
366		(+)										(+)
367												(-)
368												(-)
369												(-)
370												(-)
371												(-)
372												(-)
373												(-)
374												(-)
375												(-)
376												(-)
377												(-)
378												(-)
379												(-)
380												(-)
381												(-)
382												(-)
383												(-)
384												(-)
385												(-)
